# Supplementary material for: Senescent cells perturb intestinal stem cell differentiation through Ptk7 induced noncanonical Wnt and YAP signaling
Source: Nat Commun. 2023 Jan 11;14:156. doi: 10.1038/s41467-022-35487-9 (PMC9834240; doi:10.1038/s41467-022-35487-9)
Supplement: Supplementary file 4 — Supplementary Data 1-4 [file 41467_2022_35487_MOESM4_ESM.xlsx]

## Sheet: Data 1
SupplementaryData 1: All quantified proteins from data-independent acquisitions (DIA): active (medium) and non-active (small) fractions
Comparison	Condition numerator	Condition denominator	AVG. Group quantity numerator	AVG. Group quantity denominator	AVG. Log2 Ratio (active/nonactive)	P value	Q value	Protein Names	Protein Descriptions	Genes	UniProt IDs	Organisms	# Unique total peptides	# Unique total EG ID	number ratios
active / nonactive	active	nonactive	96.871	3606.4	-5.21835	6.91e-11	2.49e-09	PPIA_MOUSE	Peptidyl-prolyl cis-trans isomerase A	Ppia	P17742	Mus musculus	9	32	29
active / nonactive	active	nonactive	66.9295	10698.3	-7.32053	1.06e-09	1.91e-08	CYTC_MOUSE	Cystatin-C	Cst3	P21460	Mus musculus	10	30	26
active / nonactive	active	nonactive	240.953	17.5827	3.77653	3.43e-08	4.12e-07	VINC_MOUSE	Vinculin	Vcl	Q64727	Mus musculus	39	59	58
active / nonactive	active	nonactive	156.473	3188.66	-4.34897	6.63e-06	5.97e-05	ACTG_MOUSE	Actin, cytoplasmic 2	Actg1	P63260	Mus musculus	4	16	14
active / nonactive	active	nonactive	566.999	33.3769	4.08642	8.51e-06	6.13e-05	PTK7_MOUSE	Inactive tyrosine-protein kinase 7	Ptk7	Q8BKG3	Mus musculus	13	23	23
active / nonactive	active	nonactive	25.0991	2524.84	-6.65242	1.13e-05	6.79e-05	TAGL_MOUSE	Transgelin	Tagln	P37804	Mus musculus	10	16	11
active / nonactive	active	nonactive	10.3035	723.773	-6.13433	4.47e-05	0.000207813	SODC_MOUSE	Superoxide dismutase [Cu-Zn]	Sod1	P08228	Mus musculus	4	8	7
active / nonactive	active	nonactive	153.816	7707.64	-5.64701	4.62e-05	0.000207813	ACTB_MOUSE	Actin, cytoplasmic 1	Actb	P60710	Mus musculus	1	10	10
active / nonactive	active	nonactive	1049.76	247.453	2.08483	6.93e-05	0.00027727	CO1A2_MOUSE	Collagen alpha-2(I) chain	Col1a2	Q01149	Mus musculus	28	80	54
active / nonactive	active	nonactive	52.3783	832.24	-3.98996	0.000137524	0.000495086	FINC_MOUSE	Fibronectin	Fn1	P11276	Mus musculus	9	11	11
active / nonactive	active	nonactive	1.74947	462.25	-8.04561	0.00051833	0.00169635	TYB4_MOUSE	Thymosin beta-4	Tmsb4x	P20065	Mus musculus	3	5	4
active / nonactive	active	nonactive	2482.44	44.6031	5.79847	0.000889647	0.00266894	LDHA_MOUSE	L-lactate dehydrogenase A chain	Ldha	P06151	Mus musculus	16	26	25
active / nonactive	active	nonactive	567.021	125.318	2.17782	0.00192445	0.00532926	BGAL_MOUSE	Beta-galactosidase	Glb1	P23780	Mus musculus	7	11	11
active / nonactive	active	nonactive	6.1831	430.633	-6.12199	0.0022914	0.00589218	NPC2_MOUSE	Epididymal secretory protein E1	Npc2	Q9Z0J0	Mus musculus	4	5	4
active / nonactive	active	nonactive	17.1983	66.0884	-1.94213	0.00305614	0.00733473	TSP1_MOUSE	Thrombospondin-1	Thbs1	P35441	Mus musculus	7	10	6
active / nonactive	active	nonactive	1220.16	379.603	1.68451	0.00351598	0.00763009	G6PI_MOUSE	Glucose-6-phosphate isomerase	Gpi	P06745	Mus musculus	16	33	29
active / nonactive	active	nonactive	73.272	197.244	-1.42865	0.0036031	0.00763009	CO1A1_MOUSE	Collagen alpha-1(I) chain	Col1a1	P11087	Mus musculus	36	116	83
active / nonactive	active	nonactive	6.9053	186.305	-4.75382	0.00430874	0.00837934	PGK1_MOUSE	Phosphoglycerate kinase 1	Pgk1	P09411	Mus musculus	8	9	6
active / nonactive	active	nonactive	23.6596	386.939	-4.03161	0.00442243	0.00837934	PROF1_MOUSE	Profilin-1	Pfn1	P62962	Mus musculus	4	8	7
active / nonactive	active	nonactive	106.288	79.6306	0.416581	0.00469075	0.00844335	MOES_MOUSE	Moesin	Msn	P26041	Mus musculus	15	22	21
active / nonactive	active	nonactive	11.961	1009.34	-6.39893	0.00660997	0.0113314	PDLI1_MOUSE	PDZ and LIM domain protein 1	Pdlim1	O70400	Mus musculus	3	3	3
active / nonactive	active	nonactive	44.8369	1.2901	5.11914	0.00729224	0.0119328	DNPEP_MOUSE	Aspartyl aminopeptidase	Dnpep	Q9Z2W0	Mus musculus	2	2	2
active / nonactive	active	nonactive	2811.47	16.5708	7.40654	0.010269	0.0160732	MAOX_MOUSE	NADP-dependent malic enzyme	Me1	P06801	Mus musculus	7	9	7
active / nonactive	active	nonactive	2.04069	231.17	-6.82375	0.0128473	0.0174774	PTN_MOUSE	Pleiotrophin	Ptn	P63089	Mus musculus	2	3	3
active / nonactive	active	nonactive	248.661	39.3714	2.65896	0.0126937	0.0174774	GNS_MOUSE	N-acetylglucosamine-6-sulfatase	Gns	Q8BFR4	Mus musculus	5	8	8
active / nonactive	active	nonactive	403.177	1834.13	-2.18561	0.0131081	0.0174774	PGAM1_MOUSE	Phosphoglycerate mutase 1	Pgam1	Q9DBJ1	Mus musculus	9	17	17
active / nonactive	active	nonactive	14.5899	441.324	-4.9188	0.0125532	0.0174774	ACTB_MOUSE	Actin, cytoplasmic 1	Actb	P60710	Mus musculus	5	7	5
active / nonactive	active	nonactive	11.2197	99.8675	-3.15398	0.0138913	0.0178602	PDLI5_MOUSE	PDZ and LIM domain protein 5	Pdlim5	Q8CI51	Mus musculus	2	3	3
active / nonactive	active	nonactive	92.0244	20.7114	2.15159	0.0218698	0.0271487	K1C10_MOUSE	Keratin, type I cytoskeletal 10	Krt10	P02535	Mus musculus	3	4	4
active / nonactive	active	nonactive	345.437	43.4398	2.99133	0.0232126	0.0278552	ILRL1_MOUSE	Interleukin-1 receptor-like 1	Il1rl1	P14719	Mus musculus	4	4	4
active / nonactive	active	nonactive	159.777	44.0137	1.86003	0.0247689	0.0283272	ALDOA_MOUSE	Fructose-bisphosphate aldolase A	Aldoa	P05064	Mus musculus	8	13	13
active / nonactive	active	nonactive	43.7067	23.7475	0.880079	0.0251797	0.0283272	HSP7C_MOUSE	Heat shock cognate 71 kDa protein	Hspa8	P63017	Mus musculus	11	13	12
active / nonactive	active	nonactive	17.824	101.733	-2.5129	0.0317623	0.031981	ANXA1_MOUSE	Annexin A1	Anxa1	P10107	Mus musculus	3	4	4
active / nonactive	active	nonactive	47.3344	73.8594	-0.641893	0.031981	0.031981	CCL2_MOUSE	C-C motif chemokine 2	Ccl2	P10148	Mus musculus	1	2	2
active / nonactive	active	nonactive	3.76242	190.994	-5.66572	0.0294468	0.031981	FKB1A_MOUSE	Peptidyl-prolyl cis-trans isomerase FKBP1A	Fkbp1a	P26883	Mus musculus	3	3	3
active / nonactive	active	nonactive	159.219	18.3603	3.11634	0.0319423	0.031981	K2C6A_MOUSE;K2C6B_MOUSE	Keratin, type II cytoskeletal 6A;Keratin, type II cytoskeletal 6B	Krt6a;Krt6b	P50446;Q9Z331	Mus musculus	4	5	5
active / nonactive	active	nonactive	4.50045	222.682	-5.62877	0.0333618	0.0324601	TIMP2_MOUSE	Metalloproteinase inhibitor 2	Timp2	P25785	Mus musculus	3	3	3
active / nonactive	active	nonactive	68.6415	23.6638	1.5364	0.034897	0.0330603	PURA2_MOUSE	Adenylosuccinate synthetase isozyme 2	Adss	P46664	Mus musculus	2	3	3
active / nonactive	active	nonactive	183.215	10.0966	4.18159	0.0464963	0.0429197	K2C8_MOUSE	Keratin, type II cytoskeletal 8	Krt8	P11679	Mus musculus	1	2	2
active / nonactive	active	nonactive	228.648	2395.04	-3.38885	0.0483412	0.0433772	MIF_MOUSE	Macrophage migration inhibitory factor	Mif	P34884	Mus musculus	3	13	13
active / nonactive	active	nonactive	78.1087	696.519	-3.15661	0.0494018	0.0433772	GDIR1_MOUSE	Rho GDP-dissociation inhibitor 1	Arhgdia	Q99PT1	Mus musculus	2	3	3
active / nonactive	active	nonactive	2.53011	41.5393	-4.03721	0.058635	0.0502586	TSP1_MOUSE	Thrombospondin-1	Thbs1	P35441	Mus musculus	2	2	2
active / nonactive	active	nonactive	59.9361	303.831	-2.34177	0.0604301	0.0505927	CATB_MOUSE	Cathepsin B	Ctsb	P10605	Mus musculus	4	5	4
active / nonactive	active	nonactive	380.877	29.1464	3.70793	0.0625954	0.0512144	MA2B2_MOUSE	Epididymis-specific alpha-mannosidase	Man2b2	O54782	Mus musculus	1	4	4
active / nonactive	active	nonactive	1659.61	144.213	3.52456	0.0848202	0.0678562	MDHC_MOUSE	Malate dehydrogenase, cytoplasmic	Mdh1	P14152	Mus musculus	3	3	3
active / nonactive	active	nonactive	10.7237	451.197	-5.39489	0.0944864	0.0739459	AK1A1_MOUSE	Alcohol dehydrogenase [NADP(+)]	Akr1a1	Q9JII6	Mus musculus	4	5	4
active / nonactive	active	nonactive	79.9845	37.2633	1.10197	0.0979383	0.0750166	PLBL2_MOUSE	Putative phospholipase B-like 2	Plbd2	Q3TCN2	Mus musculus	4	4	4
active / nonactive	active	nonactive	59.2966	178.75	-1.59192	0.104634	0.0784758	GSTO1_MOUSE	Glutathione S-transferase omega-1	Gsto1	O09131	Mus musculus	6	8	8
active / nonactive	active	nonactive	121.991	33.9448	1.84552	0.116129	0.0819737	AATC_MOUSE	Aspartate aminotransferase, cytoplasmic	Got1	P05201	Mus musculus	7	7	7
active / nonactive	active	nonactive	296.151	58.2542	2.3459	0.112347	0.0819737	NDKB_MOUSE	Nucleoside diphosphate kinase B	Nme2	Q01768	Mus musculus	2	5	5
active / nonactive	active	nonactive	100.335	53.6573	0.902974	0.115464	0.0819737	TRFE_MOUSE	Serotransferrin	Tf	Q921I1	Mus musculus	1	3	3
active / nonactive	active	nonactive	226.68	25.1894	3.16977	0.12465	0.0862959	K2C1B_MOUSE	Keratin, type II cytoskeletal 1b	Krt77	Q6IFZ6	Mus musculus	3	4	4
active / nonactive	active	nonactive	39.5417	492.597	-3.63896	0.127808	0.0866051	TPIS_MOUSE	Triosephosphate isomerase	Tpi1	P17751	Mus musculus	6	12	11
active / nonactive	active	nonactive	92.4444	25.2749	1.87088	0.129908	0.0866051	CATD_MOUSE	Cathepsin D	Ctsd	P18242	Mus musculus	3	6	5
active / nonactive	active	nonactive	42.7495	10.3955	2.03995	0.135983	0.0874175	GALNS_MOUSE	N-acetylgalactosamine-6-sulfatase	Galns	Q571E4	Mus musculus	3	4	4
active / nonactive	active	nonactive	28.1415	125.936	-2.16192	0.135195	0.0874175	FSCN1_MOUSE	Fascin	Fscn1	Q61553	Mus musculus	4	4	3
active / nonactive	active	nonactive	35.4758	372.533	-3.39246	0.141001	0.0890534	S10AB_MOUSE	Protein S100-A11	S100a11	P50543	Mus musculus	2	2	2
active / nonactive	active	nonactive	3.58749	142.922	-5.31611	0.177062	0.108038	SH3L3_MOUSE	SH3 domain-binding glutamic acid-rich-like protein 3	Sh3bgrl3	Q91VW3	Mus musculus	2	3	2
active / nonactive	active	nonactive	3.0466	583.505	-7.5814	0.215174	0.129104	ACBP_MOUSE	Acyl-CoA-binding protein	Dbi	P31786	Mus musculus	2	2	2
active / nonactive	active	nonactive	8.81436	121.05	-3.7796	0.228691	0.134965	UBB_MOUSE;UBC_MOUSE;RS27A_MOUSE;RL40_MOUSE	Polyubiquitin-B;Polyubiquitin-C;Ubiquitin-40S ribosomal protein S27a;Ubiquitin-60S ribosomal protein L40	Ubb;Ubc;Rps27a;Uba52	P0CG49;P0CG50;P62983;P62984	Mus musculus	3	3	2
active / nonactive	active	nonactive	9.48283	713.774	-6.23401	0.256475	0.148921	PRDX6_MOUSE	Peroxiredoxin-6	Prdx6	O08709	Mus musculus	3	3	2
active / nonactive	active	nonactive	10.052	158.534	-3.97923	0.269172	0.153812	FAM3C_MOUSE	Protein FAM3C	Fam3c	Q91VU0	Mus musculus	2	2	2
active / nonactive	active	nonactive	10.0951	112.66	-3.48025	0.31212	0.173863	FLNA_MOUSE	Filamin-A	Flna	Q8BTM8	Mus musculus	3	3	2
active / nonactive	active	nonactive	16.3309	49.8318	-1.60946	0.313918	0.173863	TAGL2_MOUSE	Transgelin-2	Tagln2	Q9WVA4	Mus musculus	2	2	2
active / nonactive	active	nonactive	62.2086	45.524	0.450486	0.333057	0.180081	LAMP1_MOUSE	Lysosome-associated membrane glycoprotein 1	Lamp1	P11438	Mus musculus	2	4	4
active / nonactive	active	nonactive	27.1846	12.0755	1.17071	0.33515	0.180081	ABRAL_MOUSE	Costars family protein ABRACL	Abracl	Q4KML4	Mus musculus	2	3	3
active / nonactive	active	nonactive	44.109	13.7194	1.68486	0.353406	0.187097	QSOX1_MOUSE	Sulfhydryl oxidase 1	Qsox1	Q8BND5	Mus musculus	3	3	3
active / nonactive	active	nonactive	581.626	1645.33	-1.50021	0.380902	0.198732	NDKA_MOUSE	Nucleoside diphosphate kinase A	Nme1	P15532	Mus musculus	9	19	19
active / nonactive	active	nonactive	443.696	89.8789	2.30352	0.405586	0.202567	CO3A1_MOUSE	Collagen alpha-1(III) chain	Col3a1	P08121	Mus musculus	19	42	31
active / nonactive	active	nonactive	110.343	63.0594	0.807217	0.400668	0.202567	MDHM_MOUSE	Malate dehydrogenase, mitochondrial	Mdh2	P08249	Mus musculus	5	6	6
active / nonactive	active	nonactive	19.3486	25.7342	-0.411459	0.432151	0.202567	DLK1_MOUSE	Protein delta homolog 1	Dlk1	Q09163	Mus musculus	2	2	2
active / nonactive	active	nonactive	153.599	4.2726	5.16791	0.397612	0.202567	K1C15_MOUSE	Keratin, type I cytoskeletal 15	Krt15	Q61414	Mus musculus	2	2	2
active / nonactive	active	nonactive	110.934	302.71	-1.44823	0.417219	0.202567	GDIR2_MOUSE	Rho GDP-dissociation inhibitor 2	Arhgdib	Q61599	Mus musculus	2	2	2
active / nonactive	active	nonactive	121.717	22.2356	2.45259	0.433269	0.202567	TALDO_MOUSE	Transaldolase	Taldo1	Q93092	Mus musculus	2	3	3
active / nonactive	active	nonactive	75.6116	15.2153	2.31308	0.416504	0.202567	VMA5A_MOUSE	von Willebrand factor A domain-containing protein 5A	Vwa5a	Q99KC8	Mus musculus	3	3	3
active / nonactive	active	nonactive	50.6977	33.7505	0.587015	0.451392	0.208335	RNAS4_MOUSE	Ribonuclease 4	Rnase4	Q9JJH1	Mus musculus	2	2	2
active / nonactive	active	nonactive	19.1642	11.0535	0.793908	0.518601	0.23337	PEDF_MOUSE	Pigment epithelium-derived factor	Serpinf1	P97298	Mus musculus	3	3	3
active / nonactive	active	nonactive	28.8281	74.0667	-1.36135	0.539766	0.234115	FAAA_MOUSE	Fumarylacetoacetase	Fah	P35505	Mus musculus	3	3	3
active / nonactive	active	nonactive	5.44267	217.313	-5.31932	0.53785	0.234115	SAP_MOUSE	Prosaposin	Psap	Q61207	Mus musculus	2	2	2
active / nonactive	active	nonactive	153.683	76.5276	1.00591	0.535753	0.234115	PTGR1_MOUSE	Prostaglandin reductase 1	Ptgr1	Q91YR9	Mus musculus	2	2	2
active / nonactive	active	nonactive	92.2297	6.48706	3.8296	0.547232	0.234528	MA2B1_MOUSE	Lysosomal alpha-mannosidase	Man2b1	O09159	Mus musculus	2	2	2
active / nonactive	active	nonactive	58.4583	55.5332	0.0740577	0.572172	0.242332	PPIC_MOUSE	Peptidyl-prolyl cis-trans isomerase C	Ppic	P30412	Mus musculus	2	2	2
active / nonactive	active	nonactive	39.253	26.3186	0.576723	0.631892	0.264513	IGF1_MOUSE	Insulin-like growth factor I	Igf1	P05017	Mus musculus	2	2	2
active / nonactive	active	nonactive	52.0896	68.5831	-0.39686	0.696064	0.288027	TPM1_MOUSE	Tropomyosin alpha-1 chain	Tpm1	P58771	Mus musculus	3	3	3
active / nonactive	active	nonactive	209.441	125.16	0.742775	0.721962	0.295348	AATM_MOUSE	Aspartate aminotransferase, mitochondrial	Got2	P05202	Mus musculus	2	3	3
active / nonactive	active	nonactive	76.8765	24.1494	1.67055	0.750648	0.303633	SH3L1_MOUSE	SH3 domain-binding glutamic acid-rich-like protein	Sh3bgrl	Q9JJU8	Mus musculus	4	4	3
active / nonactive	active	nonactive	28.823	90.8104	-1.65564	0.770764	0.308306	LMNA_MOUSE	Prelamin-A/C	Lmna	P48678	Mus musculus	2	2	2
active / nonactive	active	nonactive	24.0071	27.5541	-0.198806	0.806569	0.31222	SERC_MOUSE	Phosphoserine aminotransferase	Psat1	Q99K85	Mus musculus	2	2	2
active / nonactive	active	nonactive	22.4361	23.0025	-0.035972	0.859161	0.329041	MAP4_MOUSE	Microtubule-associated protein 4	Map4	P27546	Mus musculus	2	3	3
active / nonactive	active	nonactive	44.658	49.7375	-0.155417	0.921115	0.345418	VCAM1_MOUSE	Vascular cell adhesion protein 1	Vcam1	P29533	Mus musculus	3	3	3
active / nonactive	active	nonactive	239.241	29.2638	3.03128	0.920268	0.345418	FETUA_MOUSE	Alpha-2-HS-glycoprotein	Ahsg	P29699	Mus musculus	2	2	2
active / nonactive	active	nonactive	102.773	2.92891	5.13296	NA	NA	DLDH_MOUSE	Dihydrolipoyl dehydrogenase, mitochondrial	Dld	O08749	Mus musculus	1	1	1
active / nonactive	active	nonactive	5.63851	251.093	-5.47676	NA	NA	ATOX1_MOUSE	Copper transport protein ATOX1	Atox1	O08997	Mus musculus	2	3	1
active / nonactive	active	nonactive	180.75	188.957	-0.0640618	NA	NA	ROA2_MOUSE	Heterogeneous nuclear ribonucleoproteins A2/B1	Hnrnpa2b1	O88569	Mus musculus	1	1	1
active / nonactive	active	nonactive	13.1041	74.2148	-2.50169	NA	NA	RBBP9_MOUSE	Putative hydrolase RBBP9	Rbbp9	O88851	Mus musculus	1	1	1
active / nonactive	active	nonactive	2.80545	290.243	-6.69289	NA	NA	B2MG_MOUSE	Beta-2-microglobulin	B2m	P01887	Mus musculus	1	1	1
active / nonactive	active	nonactive	1.23735	27.0259	-4.44902	NA	NA	CO4A1_MOUSE	Collagen alpha-1(IV) chain	Col4a1	P02463	Mus musculus	1	1	1
active / nonactive	active	nonactive	17.9559	3.51438	2.35312	NA	NA	CATL1_MOUSE	Cathepsin L1	Ctsl	P06797	Mus musculus	1	1	1
active / nonactive	active	nonactive	16.5805	335.745	-4.33981	NA	NA	ANXA2_MOUSE	Annexin A2	Anxa2	P07356	Mus musculus	1	1	1
active / nonactive	active	nonactive	7.44237	14.5898	-0.971123	NA	NA	CO4A2_MOUSE	Collagen alpha-2(IV) chain	Col4a2	P08122	Mus musculus	1	1	1
active / nonactive	active	nonactive	1	11.0981	-3.47224	NA	NA	TIMP1_MOUSE	Metalloproteinase inhibitor 1	Timp1	P12032	Mus musculus	1	1	1
active / nonactive	active	nonactive	6.74406	864.755	-7.00253	NA	NA	S10A6_MOUSE	Protein S100-A6	S100a6	P14069	Mus musculus	1	1	1
active / nonactive	active	nonactive	160.915	1001.45	-2.63771	NA	NA	LEG1_MOUSE	Galectin-1	Lgals1	P16045	Mus musculus	1	1	1
active / nonactive	active	nonactive	36.206	39.7428	-0.134465	NA	NA	LAMP2_MOUSE	Lysosome-associated membrane glycoprotein 2	Lamp2	P17047	Mus musculus	1	1	1
active / nonactive	active	nonactive	2.54448	134.543	-5.72455	NA	NA	COF1_MOUSE	Cofilin-1	Cfl1	P18760	Mus musculus	1	1	1
active / nonactive	active	nonactive	43.6636	2.89562	3.91448	NA	NA	HEXB_MOUSE	Beta-hexosaminidase subunit beta	Hexb	P20060	Mus musculus	1	1	1
active / nonactive	active	nonactive	7.25697	176.421	-4.60351	NA	NA	APEX1_MOUSE	DNA-(apurinic or apyrimidinic site) lyase	Apex1	P28352	Mus musculus	1	1	1
active / nonactive	active	nonactive	22.459	92.1371	-2.03649	NA	NA	GRN_MOUSE	Granulins	Grn	P28798	Mus musculus	1	1	1
active / nonactive	active	nonactive	87.3071	126.48	-0.534737	NA	NA	PRDX1_MOUSE	Peroxiredoxin-1	Prdx1	P35700	Mus musculus	1	1	1
active / nonactive	active	nonactive	26.0254	37.5964	-0.530674	NA	NA	GSHR_MOUSE	Glutathione reductase, mitochondrial	Gsr	P47791	Mus musculus	1	1	1
active / nonactive	active	nonactive	77.4608	10.6372	2.86434	NA	NA	IBP3_MOUSE	Insulin-like growth factor-binding protein 3	Igfbp3	P47878	Mus musculus	1	1	1
active / nonactive	active	nonactive	5.92334	161.757	-4.77127	NA	NA	ARSA_MOUSE	Arylsulfatase A	Arsa	P50428	Mus musculus	1	1	1
active / nonactive	active	nonactive	46.7215	19.3715	1.27015	NA	NA	ICAL_MOUSE	Calpastatin	Cast	P51125	Mus musculus	1	1	1
active / nonactive	active	nonactive	25.5115	13.5476	0.913113	NA	NA	EFNB1_MOUSE	Ephrin-B1	Efnb1	P52795	Mus musculus	1	1	1
active / nonactive	active	nonactive	8.16798	61.6631	-2.91636	NA	NA	EFNB2_MOUSE	Ephrin-B2	Efnb2	P52800	Mus musculus	1	1	1
active / nonactive	active	nonactive	14.1088	14.2195	-0.0112717	NA	NA	EPHB3_MOUSE	Ephrin type-B receptor 3	Ephb3	P54754	Mus musculus	1	1	1
active / nonactive	active	nonactive	1.83207	11.9685	-2.70769	NA	NA	SREC2_MOUSE	Scavenger receptor class F member 2	Scarf2	P59222	Mus musculus	1	1	1
active / nonactive	active	nonactive	1	204.363	-7.67499	NA	NA	NTF2_MOUSE	Nuclear transport factor 2	Nutf2	P61971	Mus musculus	1	1	1
active / nonactive	active	nonactive	13.1032	30.2505	-1.20704	NA	NA	UBC9_MOUSE	SUMO-conjugating enzyme UBC9	Ube2i	P63280	Mus musculus	1	1	1
active / nonactive	active	nonactive	10.8578	2311.48	-7.73394	NA	NA	PEBP1_MOUSE	Phosphatidylethanolamine-binding protein 1	Pebp1	P70296	Mus musculus	1	1	1
active / nonactive	active	nonactive	115.713	1.11591	6.69618	NA	NA	EXT2_MOUSE	Exostosin-2	Ext2	P70428	Mus musculus	1	1	1
active / nonactive	active	nonactive	3.47575	23.6021	-2.76352	NA	NA	BGH3_MOUSE	Transforming growth factor-beta-induced protein ig-h3	Tgfbi	P82198	Mus musculus	1	1	1
active / nonactive	active	nonactive	1.06219	32.5961	-4.93959	NA	NA	CSRP1_MOUSE	Cysteine and glycine-rich protein 1	Csrp1	P97315	Mus musculus	1	1	1
active / nonactive	active	nonactive	84.1393	7.60893	3.46701	NA	NA	EPHA4_MOUSE	Ephrin type-A receptor 4	Epha4	Q03137	Mus musculus	1	1	1
active / nonactive	active	nonactive	6.8573	42.1429	-2.61958	NA	NA	CO6A1_MOUSE	Collagen alpha-1(VI) chain	Col6a1	Q04857	Mus musculus	1	1	1
active / nonactive	active	nonactive	2.74982	50.1018	-4.18745	NA	NA	MPRI_MOUSE	Cation-independent mannose-6-phosphate receptor	Igf2r	Q07113	Mus musculus	1	1	1
active / nonactive	active	nonactive	14.0837	9.20921	0.612874	NA	NA	PDLI7_MOUSE	PDZ and LIM domain protein 7	Pdlim7	Q3TJD7	Mus musculus	1	1	1
active / nonactive	active	nonactive	6.06902	68.054	-3.48714	NA	NA	HCDH_MOUSE	Hydroxyacyl-coenzyme A dehydrogenase, mitochondrial	Hadh	Q61425	Mus musculus	1	1	1
active / nonactive	active	nonactive	46.982	83.4083	-0.828084	NA	NA	IBP7_MOUSE	Insulin-like growth factor-binding protein 7	Igfbp7	Q61581	Mus musculus	1	1	1
active / nonactive	active	nonactive	1.66533	26.4537	-3.98959	NA	NA	FSTL1_MOUSE	Follistatin-related protein 1	Fstl1	Q62356	Mus musculus	1	1	1
active / nonactive	active	nonactive	3.00817	216.425	-6.16884	NA	NA	FKBP3_MOUSE	Peptidyl-prolyl cis-trans isomerase FKBP3	Fkbp3	Q62446	Mus musculus	1	1	1
active / nonactive	active	nonactive	6.33651	11.7077	-0.885696	NA	NA	THOP1_MOUSE	Thimet oligopeptidase	Thop1	Q8C1A5	Mus musculus	1	1	1
active / nonactive	active	nonactive	16.0202	180.98	-3.49787	NA	NA	RPE_MOUSE	Ribulose-phosphate 3-epimerase	Rpe	Q8VEE0	Mus musculus	1	1	1
active / nonactive	active	nonactive	39.1266	158.819	-2.02116	NA	NA	FLNC_MOUSE	Filamin-C	Flnc	Q8VHX6	Mus musculus	1	1	1
active / nonactive	active	nonactive	21.6326	146.657	-2.76117	NA	NA	RINI_MOUSE	Ribonuclease inhibitor	Rnh1	Q91VI7	Mus musculus	1	1	1
active / nonactive	active	nonactive	19.3151	47.3995	-1.29515	NA	NA	TXND5_MOUSE	Thioredoxin domain-containing protein 5	Txndc5	Q91W90	Mus musculus	1	1	1
active / nonactive	active	nonactive	43.2319	27.162	0.670508	NA	NA	ACY1_MOUSE	Aminoacylase-1	Acy1	Q99JW2	Mus musculus	1	1	1
active / nonactive	active	nonactive	179.252	143.461	0.321331	NA	NA	DPP3_MOUSE	Dipeptidyl peptidase 3	Dpp3	Q99KK7	Mus musculus	1	1	1
active / nonactive	active	nonactive	1.84235	119.07	-6.01412	NA	NA	GLOD4_MOUSE	Glyoxalase domain-containing protein 4	Glod4	Q9CPV4	Mus musculus	1	1	1
active / nonactive	active	nonactive	4.48962	159.322	-5.14921	NA	NA	6PGL_MOUSE	6-phosphogluconolactonase	Pgls	Q9CQ60	Mus musculus	1	1	1
active / nonactive	active	nonactive	12.8155	12.6613	0.017464	NA	NA	PGM1_MOUSE	Phosphoglucomutase-1	Pgm1	Q9D0F9	Mus musculus	1	1	1
active / nonactive	active	nonactive	15.6307	63.6107	-2.02488	NA	NA	CHRD1_MOUSE	Cysteine and histidine-rich domain-containing protein 1	Chordc1	Q9D1P4	Mus musculus	1	1	1
active / nonactive	active	nonactive	6.92023	246.893	-5.15692	NA	NA	NIT2_MOUSE	Omega-amidase NIT2	Nit2	Q9JHW2	Mus musculus	1	1	1
active / nonactive	active	nonactive	9.92864	162.178	-4.02984	NA	NA	PROF2_MOUSE	Profilin-2	Pfn2	Q9JJV2	Mus musculus	1	1	1
active / nonactive	active	nonactive	370.866	968.945	-1.38552	NA	NA	PLEC_MOUSE	Plectin	Plec	Q9QXS1	Mus musculus	1	1	1
active / nonactive	active	nonactive	19.9745	1	4.32009	NA	NA	MINP1_MOUSE	Multiple inositol polyphosphate phosphatase 1	Minpp1	Q9Z2L6	Mus musculus	1	1	1
active / nonactive	active	nonactive	66.9259	33.6798	0.99068	NA	NA	PPGB_MOUSE	Lysosomal protective protein	Ctsa	P16675	NaN	1	1	1
active / nonactive	active	nonactive	22.5929	114.954	-2.34712	NA	NA	VIME_MOUSE	Vimentin	Vim	P20152	NaN	1	1	1

## Sheet: Data 2
Supplementary Data 2: List of 39 proteins that are abundant in medium (active) and small (non-active) fractions
Cutoffs: Q<0.05 and absolute log2 ratio>0.58
UniProt IDs	Genes	Protein Descriptions	AVG. Log2 Ratio (active/nonactive)	Q value	AVG. Group quantity numerator	AVG. Group quantity denominator	# of Ratios	P value	# Unique total peptides	# Unique total EG ID
P17742	PPIA	Peptidyl-prolyl cis-trans isomerase A	-5.21835	2.49e-09	96.871	3606.4	29	6.91e-11	9	32
P21460	CST3	Cystatin-C	-7.32053	1.91e-08	66.9295	10698.3	26	1.06e-09	10	30
Q64727	VCL	Vinculin	3.77653	4.12e-07	240.953	17.5827	58	3.43e-08	39	59
P63260	ACTG1	Actin, cytoplasmic 2	-4.34897	5.97e-05	156.473	3188.66	14	6.63e-06	4	16
Q8BKG3	PTK7	Inactive tyrosine-protein kinase 7	4.08642	6.13e-05	566.999	33.3769	23	8.51e-06	13	23
P37804	TAGLN	Transgelin	-6.65242	6.79e-05	25.0991	2524.84	11	1.13e-05	10	16
P08228	SOD1	Superoxide dismutase [Cu-Zn]	-6.13433	0.000207813	10.3035	723.773	7	4.47e-05	4	8
P60710	ACTB	Actin, cytoplasmic 1	-5.64701	0.000207813	153.816	7707.64	10	4.62e-05	1	10
Q01149	COL1A2	Collagen alpha-2(I) chain	2.08483	0.00027727	1049.76	247.453	54	6.93e-05	28	80
P11276	FN1	Fibronectin	-3.98996	0.000495086	52.3783	832.24	11	0.000137524	9	11
P20065	TMSB4X	Thymosin beta-4	-8.04561	0.00169635	1.74947	462.25	4	0.00051833	3	5
P06151	LDHA	L-lactate dehydrogenase A chain	5.79847	0.00266894	2482.44	44.6031	25	0.000889647	16	26
P23780	GLB1	Beta-galactosidase	2.17782	0.00532926	567.021	125.318	11	0.00192445	7	11
Q9Z0J0	NPC2	Epididymal secretory protein E1	-6.12199	0.00589218	6.1831	430.633	4	0.0022914	4	5
P35441	THBS1	Thrombospondin-1	-1.94213	0.00733473	17.1983	66.0884	6	0.00305614	7	10
P06745	GPI	Glucose-6-phosphate isomerase	1.68451	0.00763009	1220.16	379.603	29	0.00351598	16	33
P11087	COL1A1	Collagen alpha-1(I) chain	-1.42865	0.00763009	73.272	197.244	83	0.0036031	36	116
P09411	PGK1	Phosphoglycerate kinase 1	-4.75382	0.00837934	6.9053	186.305	6	0.00430874	8	9
P62962	PFN1	Profilin-1	-4.03161	0.00837934	23.6596	386.939	7	0.00442243	4	8
O70400	PDLIM1	PDZ and LIM domain protein 1	-6.39893	0.0113314	11.961	1009.34	3	0.00660997	3	3
Q9Z2W0	DNPEP	Aspartyl aminopeptidase	5.11914	0.0119328	44.8369	1.2901	2	0.00729224	2	2
P06801	ME1	NADP-dependent malic enzyme	7.40654	0.0160732	2811.47	16.5708	7	0.010269	7	9
P63089	PTN	Pleiotrophin	-6.82375	0.0174774	2.04069	231.17	3	0.0128473	2	3
Q8BFR4	GNS	N-acetylglucosamine-6-sulfatase	2.65896	0.0174774	248.661	39.3714	8	0.0126937	5	8
Q9DBJ1	PGAM1	Phosphoglycerate mutase 1	-2.18561	0.0174774	403.177	1834.13	17	0.0131081	9	17
Q8CI51	PDLIM5	PDZ and LIM domain protein 5	-3.15398	0.0178602	11.2197	99.8675	3	0.0138913	2	3
P02535	KRT10	Keratin, type I cytoskeletal 10	2.15159	0.0271487	92.0244	20.7114	4	0.0218698	3	4
P14719	IL1RL1	Interleukin-1 receptor-like 1	2.99133	0.0278552	345.437	43.4398	4	0.0232126	4	4
P05064	ALDOA	Fructose-bisphosphate aldolase A	1.86003	0.0283272	159.777	44.0137	13	0.0247689	8	13
P63017	HSPA8	Heat shock cognate 71 kDa protein	0.880079	0.0283272	43.7067	23.7475	12	0.0251797	11	13
P10107	ANXA1	Annexin A1	-2.5129	0.031981	17.824	101.733	4	0.0317623	3	4
P10148	CCL2	C-C motif chemokine 2	-0.641893	0.031981	47.3344	73.8594	2	0.031981	1	2
P26883	FKBP1A	Peptidyl-prolyl cis-trans isomerase FKBP1A	-5.66572	0.031981	3.76242	190.994	3	0.0294468	3	3
P50446; Q9Z331	KRT6A; KRT6B	Keratin, type II cytoskeletal 6A;Keratin, type II cytoskeletal 6B	3.11634	0.031981	159.219	18.3603	5	0.0319423	4	5
P25785	TIMP2	Metalloproteinase inhibitor 2	-5.62877	0.0324601	4.50045	222.682	3	0.0333618	3	3
P46664	ADSS	Adenylosuccinate synthetase isozyme 2	1.5364	0.0330603	68.6415	23.6638	3	0.034897	2	3
P11679	KRT8	Keratin, type II cytoskeletal 8	4.18159	0.0429197	183.215	10.0966	2	0.0464963	1	2
P34884	MIF	Macrophage migration inhibitory factor	-3.38885	0.0433772	228.648	2395.04	13	0.0483412	3	13
Q99PT1	ARHGDIA	Rho GDP-dissociation inhibitor 1	-3.15661	0.0433772	78.1087	696.519	3	0.0494018	2	3

## Sheet: Data 3
Supplementary Data 3: List of proteins from this study that overlap with SASP factors identified in the SASP Altas
Cutoffs for this study and the SASP Atlas: Q<0.05 and absolute log2 ratio>0.58
			This study			From the SASP Atlas
						induced by IR		induced by RAS		induced by ATV
UniProt IDs	Genes	ProteinDescriptions	AVG. Log2 Ratio (active/nonactive)	Absolute AVG. Log2 Ratio	Qvalue	AVG. Log2 Ratio	Q value	AVG. Log2 Ratio	Q value	AVG. Log2 Ratio	Q value
P17742	PPIA	Peptidyl-prolyl cis-trans isomerase A	-5.21835	5.21835	2.49e-09	2.45	8.67e-12	2.16	2.18e-25	1.58	2.4e-18
P21460	CST3	Cystatin-C	-7.32053	7.32053	1.91e-08	1.29	0.0152	3.35	4.39e-16	1.99	1.24e-10
Q64727	VCL	Vinculin	3.77653	3.77653	4.12e-07	2.01	2.43e-08	0.76	9.47e-17	1.17	9.59e-11
Q8BKG3	PTK7	Inactive tyrosine-protein kinase 7	4.08642	4.08642	6.13e-05	1.21	0.00108	NA	NA	1.58	9.27e-08
P37804	TAGLN	Transgelin	-6.65242	6.65242	6.79e-05	NA	NA	NA	NA	1.96	1.71e-08
P08228	SOD1	Superoxide dismutase [Cu-Zn]	-6.13433	6.13433	0.000207813	1.55	5.06e-06	2.37	4.47e-18	1.39	2.59e-10
Q01149	COL1A2	Collagen alpha-2(I) chain	2.08483	2.08483	0.00027727	-1.31	1.18e-08	-2.34	4.78e-26	1.13	5.97e-20
P11276	FN1	Fibronectin	-3.98996	3.98996	0.000495086	1.08	2.98e-14	3.4	5.59e-121	1.1	3.33e-81
P06151	LDHA	L-lactate dehydrogenase A chain	5.79847	5.79847	0.00266894	3.03	2.63e-11	1.61	1.31e-18	1.29	6.67e-11
Q9Z0J0	NPC2	Epididymal secretory protein E1	-6.12199	6.12199	0.00589218	1.72	0.0104	1.76	0.000819	1.75	0.000214
P35441	THBS1	Thrombospondin-1	-1.94213	1.94213	0.00733473	2.71	6.29e-15	2.42	2.13e-15	NA	NA
P06745	GPI	Glucose-6-phosphate isomerase	1.68451	1.68451	0.00763009	NA	NA	1.41	5.88e-08	1.62	0.000565
P11087	COL1A1	Collagen alpha-1(I) chain	-1.42865	1.42865	0.00763009	-2.51	1.48e-20	-1.61	1.88e-15	0.96	2.44e-10
P09411	PGK1	Phosphoglycerate kinase 1	-4.75382	4.75382	0.00837934	2.32	1.85e-17	2.84	5.35e-80	2.05	2.62e-22
P62962	PFN1	Profilin-1	-4.03161	4.03161	0.00837934	1.11	0.00114	2.2	9e-19	1.48	1.48e-11
O70400	PDLIM1	PDZ and LIM domain protein 1	-6.39893	6.39893	0.0113314	4.27	0.000193	1.89	2.58e-09	1.97	7.89e-06
Q8BFR4	GNS	N-acetylglucosamine-6-sulfatase	2.65896	2.65896	0.0174774	1.66	1.01e-06	NA	NA	2.06	0.000387
Q9DBJ1	PGAM1	Phosphoglycerate mutase 1	-2.18561	2.18561	0.0174774	1.83	2.91e-06	3.46	2.63e-40	1.55	2.3e-13
P02535	KRT10	Keratin, type I cytoskeletal 10	2.15159	2.15159	0.0271487	1.06	0.000307	1.85	2.47e-18	NA	NA
P05064	ALDOA	Fructose-bisphosphate aldolase A	1.86003	1.86003	0.0283272	2.71	1.75e-19	3.45	2.1e-68	0.88	2.44e-18
P63017	HSPA8	Heat shock cognate 71 kDa protein	0.880079	0.880079	0.0283272	2.49	1.03e-08	2.98	1.54e-68	1.46	2.59e-08
P10107	ANXA1	Annexin A1	-2.5129	2.5129	0.031981	NA	NA	2.7	2.54e-19	1.11	5.26e-07
P26883	FKBP1A	Peptidyl-prolyl cis-trans isomerase FKBP1A	-5.66572	5.66572	0.031981	2.15	0.00513	1.56	5.09e-05	1.54	0.000356
P25785	TIMP2	Metalloproteinase inhibitor 2	-5.62877	5.62877	0.0324601	1.46	0.00197	1.54	5.48e-08	1.43	1.85e-08
P46664	ADSS	Adenylosuccinate synthetase isozyme 2	1.5364	1.5364	0.0330603	NA	NA	2.92	3.51e-20	NA	NA
P34884	MIF	Macrophage migration inhibitory factor	-3.38885	3.38885	0.0433772	6.19	6.79e-13	1.43	8.77e-08	1.89	2.08e-11
Q99PT1	ARHGDIA	Rho GDP-dissociation inhibitor 1	-3.15661	3.15661	0.0433772	1.68	0.0019	1.33	1.44e-10	1.37	8.04e-05

## Sheet: Data 4
Supplementary Data 4: Ptk7 peptide sequences detected from MS
	Sequence
1	CVSSTPAGSIEAQAR
2	VVLAPQDVVVAR
3	CEAQGDPKPLIQWK
4	CHIDGHPRPTYQWFR
5	ADGSSLPEWVTDNAGTLHFAR
6	VTCPAPQGLPTPSVWWEHAGVPLPAHGR
7	VFIAGDEERVTCPAPQGLPTPSVWWEHAGVPLPAHGR
8	CEVEAPDPVHVYWLLNGVPVQDTERR
9	DGTPLSDDQSTHTVSSR
10	LQDSGAFQCVAR
11	KPQDSQLEEGKPGYLHCLTQATPKPTVIWYR
12	WIEAGPVVLK
13	WIEAGPVVLKHPASEAEIQPQTQVTLR
