# Supplementary material for: Senescent cells perturb intestinal stem cell differentiation through Ptk7 induced noncanonical Wnt and YAP signaling
Source: Nat Commun. 2023 Jan 11;14:156. doi: 10.1038/s41467-022-35487-9 (PMC9834240; doi:10.1038/s41467-022-35487-9)
Supplement: Supplementary file 9 — Source Data [file 41467_2022_35487_MOESM9_ESM.xlsx]

## Sheet: Fig.1c
	QCM	SCM
1	6.12259	61.1179
2	7.16295	45.1307
3	15.1493	58.8939
t-test	p-value
	0.0014

## Sheet: Fig.1e
	QCM				SCM
Lgr5	0.718429	1.17087	1.07717	1.10362	0.633756	0.848508	0.934975	0.893166
OLFM4	0.998499	0.980892	0.827501	1.23385	0.303479	0.318861	0.231273	0.445964
Lyz	0.909934	0.931633	1.01244	1.16514	0.669737	0.806828	0.832199	1.14076
Chga	0.987487	1.08988	0.922849	1.00684	0.450938	0.581963	0.555811	0.776469
Muc2	1.10784	1.08755	0.964654	1.02097	0.525465	0.667728	0.64201	0.732381
Alpi	1.24365	1.03592	0.992806	0.781824	1.08548	1.0293	0.961261	1.62113
Mki67	1.49891	0.88204	0.89995	0.840459	0.968269	0.964064	0.962804	0.963851
t-test	p-value
Lgr5	0.1327
OLFM4	<0.0001
Lyz	0.0212
Chga	<0.0001
Muc2	0.0009
Alpi	0.3882
Mki67	0.6769

## Sheet: Fig.1f
	QCM	SCM
1	71	94
2	77	79
3	89	127
4	85	81
5	115	88
6	177	50
7	112	80
8	87	111
9	103	36
10	96	13
t-test	p-value
	0.0969

## Sheet: Fig.1g
	QCM	SCM
1	52	5
2	58	0
3	76	13
4	63	1
5	78	0
6	71	0
7	142	0
8	71	58
9	86	13
10	91	8
t-test	p-value
	<0.0001

## Sheet: Fig.1h
	QCM	SCM
1	59	39
2	30	22
3	35	2
4	46	70
5	49	15
6	41	25
7	38	3
8	34	27
9	34	22
10	39	8
t-test	p-value
	0.0228

## Sheet: Fig.1i
	QCM	SCM
1	6	0
2	31	1
3	20	1
4	21	9
5	22	3
6	25	18
7	28	10
8	27	0
9	28	8
10	21	12
t-test	p-value
	<0.0001

## Sheet: Fig.1j
	QCM	SCM
1	36	0
2	25	0
3	31	2
4	24	7
5	32	0
6	26	2
7	14	4
8	44	1
9	38	0
10	17	1
t-test	p-value
	<0.0001

## Sheet: Fig.1k
	QCM	SCM
1	22	3
2	10	3
3	15	0
4	24	2
5	8	0
6	30	1
7	13	2
8	25	6
9	6	15
10	18	0
t-test	p-value
	0.0002

## Sheet: Fig.1l
	QCM	SCM
1	11	3
2	17	3
3	22	38
4	5	14
5	12	2
6	12	38
7	50	25
8	15	25
9	26	33
10	43	5
t-test	p-value
	0.6877

## Sheet: Fig.1m
	QCM	SCM
1	16	12
2	27	13
3	14	35
4	28	28
5	9	12
6	31	21
7	14	33
8	25	13
9	10	39
10	22	19
t-test	p-value
	0.4943

[truncated: 59 more sheets: Fig.2f, Fig.2h, Fig.2i, Fig.3a, Fig. 3c, Fig.3d, Fig.3f, Fig. 3h, Fig.3i, Fig. 3k, Fig.4c, Fig.4e, Fig.4g, Fig.4i, Fig.4j-l, Fig.5d, Fig.5e, Fig.5f, Fig.5g, Fig.5h …]
